# Supplementary material for: Facial Expression Aftereffect Revealed by Adaption to Emotion-Invisible Dynamic Bubbled Faces
Source: PLoS One. 2015 Dec 30;10(12):e0145877. doi: 10.1371/journal.pone.0145877 (PMC4703136; doi:10.1371/journal.pone.0145877)
Supplement: S1 Dataset — (ZIP) [file pone.0145877.s001.zip]

Archive with 291 entries (282 files):
- data/
- data/bubble-data-experiment-1+2/
- data/bubble-data-experiment-1+2/AL-0f-0-0-10-Nov@16-48.mat
- data/bubble-data-experiment-1+2/AL-0f-0-0-11-Dec@20-28.mat
- data/bubble-data-experiment-1+2/AL-nf-0-0-11-Dec@16-54.mat
- data/bubble-data-experiment-1+2/AL-nf-0-0-11-Dec@17-17.mat
- data/bubble-data-experiment-1+2/AL-nf-2-0-11-Dec@15-33.mat
- data/bubble-data-experiment-1+2/AL-nf-2-0-11-Dec@19-00.mat
- data/bubble-data-experiment-1+2/AL-rf-0-0-11-Dec@18-06.mat
- data/bubble-data-experiment-1+2/AL-rf-0-0-11-Dec@18-29.mat
- data/bubble-data-experiment-1+2/AL-rf-2-0-10-Dec@16-31.mat
- data/bubble-data-experiment-1+2/AL-rf-2-0-11-Dec@16-01.mat
- data/bubble-data-experiment-1+2/AL-sf-0-0-10-Nov@13-57.mat
- data/bubble-data-experiment-1+2/AL-sf-0-0-10-Nov@17-04.mat
- data/bubble-data-experiment-1+2/AL-sf-1-0-10-Nov@14-15.mat
- data/bubble-data-experiment-1+2/AL-sf-1-0-10-Nov@17-29.mat
- data/bubble-data-experiment-1+2/CY-0f-0-0-17-Nov@15-48.mat
- data/bubble-data-experiment-1+2/CY-0f-0-0-17-Nov@15-56.mat
- data/bubble-data-experiment-1+2/CY-nf-0-0-13-Dec@11-13.mat
- data/bubble-data-experiment-1+2/CY-nf-0-0-13-Dec@11-38.mat
- data/bubble-data-experiment-1+2/CY-nf-2-0-13-Dec@10-31.mat
- data/bubble-data-experiment-1+2/CY-nf-2-0-13-Dec@13-04.mat
- data/bubble-data-experiment-1+2/CY-rf-0-0-13-Dec@10-55.mat
- data/bubble-data-experiment-1+2/CY-rf-0-0-13-Dec@11-52.mat
- data/bubble-data-experiment-1+2/CY-rf-2-0-13-Dec@10-18.mat
- data/bubble-data-experiment-1+2/CY-rf-2-0-13-Dec@12-41.mat
- data/bubble-data-experiment-1+2/CY-sf-0-0-17-Nov@15-11.mat
- data/bubble-data-experiment-1+2/CY-sf-0-0-18-Nov@19-33.mat
- data/bubble-data-experiment-1+2/CY-sf-1-0-17-Nov@16-07.mat
- data/bubble-data-experiment-1+2/CY-sf-1-0-18-Nov@20-22.mat
- data/bubble-data-experiment-1+2/HI-0f-0-0-16-Nov@15-24.mat
- data/bubble-data-experiment-1+2/HI-0f-0-0-16-Nov@19-16.mat
- data/bubble-data-experiment-1+2/HI-nf-0-0-12-Dec@12-29.mat
- data/bubble-data-experiment-1+2/HI-nf-0-0-12-Dec@13-41.mat
- data/bubble-data-experiment-1+2/HI-nf-2-0-12-Dec@11-17.mat
- data/bubble-data-experiment-1+2/HI-nf-2-0-12-Dec@11-43.mat
- data/bubble-data-experiment-1+2/HI-rf-0-0-12-Dec@10-22.mat
- data/bubble-data-experiment-1+2/HI-rf-0-0-12-Dec@12-10.mat
- data/bubble-data-experiment-1+2/HI-rf-2-0-12-Dec@10-50.mat
- data/bubble-data-experiment-1+2/HI-rf-2-0-12-Dec@13-10.mat
- data/bubble-data-experiment-1+2/HI-sf-0-0-16-Nov@15-44.mat
- data/bubble-data-experiment-1+2/HI-sf-0-0-18-Nov@11-38.mat
- data/bubble-data-experiment-1+2/HI-sf-1-0-16-Nov@16-07.mat
- data/bubble-data-experiment-1+2/HI-sf-1-0-16-Nov@18-54.mat
- data/bubble-data-experiment-1+2/HS-0f-0-0-12-Dec@18-28.mat
- data/bubble-data-experiment-1+2/HS-0f-0-0-12-Dec@18-36.mat
- data/bubble-data-experiment-1+2/HS-nf-0-0-12-Dec@15-37.mat
- data/bubble-data-experiment-1+2/HS-nf-0-0-12-Dec@16-43.mat
- data/bubble-data-experiment-1+2/HS-nf-2-0-12-Dec@17-05.mat
- data/bubble-data-experiment-1+2/HS-nf-2-0-12-Dec@18-00.mat
- data/bubble-data-experiment-1+2/HS-rf-0-0-12-Dec@15-58.mat
- data/bubble-data-experiment-1+2/HS-rf-0-0-12-Dec@16-23.mat
- data/bubble-data-experiment-1+2/HS-rf-2-0-12-Dec@15-16.mat
- data/bubble-data-experiment-1+2/HS-rf-2-0-12-Dec@17-40.mat
- data/bubble-data-experiment-1+2/HS-sf-0-0-23-Nov@11-33.mat
- data/bubble-data-experiment-1+2/HS-sf-0-0-25-Nov@20-50.mat
- data/bubble-data-experiment-1+2/HS-sf-1-0-23-Nov@11-14.mat
- data/bubble-data-experiment-1+2/HS-sf-1-0-25-Nov@20-29.mat
- data/bubble-data-experiment-1+2/LZ-0f-0-0-02-Dec@15-16.mat
- data/bubble-data-experiment-1+2/LZ-0f-0-0-03-Dec@14-07.mat
- data/bubble-data-experiment-1+2/LZ-nf-0-0-02-Dec@14-56.mat
- data/bubble-data-experiment-1+2/LZ-nf-0-0-13-Dec@16-22.mat
- data/bubble-data-experiment-1+2/LZ-nf-2-0-13-Dec@17-09.mat
- data/bubble-data-experiment-1+2/LZ-nf-2-0-13-Dec@17-42.mat
- data/bubble-data-experiment-1+2/LZ-rf-0-0-02-Dec@14-19.mat
- data/bubble-data-experiment-1+2/LZ-rf-0-0-13-Dec@16-03.mat
- data/bubble-data-experiment-1+2/LZ-rf-2-0-13-Dec@16-52.mat
- data/bubble-data-experiment-1+2/LZ-rf-2-0-13-Dec@17-26.mat
- data/bubble-data-experiment-1+2/LZ-sf-0-0-03-Dec@13-21.mat
- data/bubble-data-experiment-1+2/LZ-sf-0-0-03-Dec@14-17.mat
- data/bubble-data-experiment-1+2/LZ-sf-1-0-02-Dec@18-07.mat
- data/bubble-data-experiment-1+2/LZ-sf-1-0-03-Dec@14-33.mat
- data/bubble-data-experiment-1+2/RK-0f-2-0-22-Aug@10-47.mat
- data/bubble-data-experiment-1+2/RK-0f-2-0-23-Aug@11-37.mat
- data/bubble-data-experiment-1+2/RK-nf-0-0-22-Aug@11-34.mat
- data/bubble-data-experiment-1+2/RK-nf-0-0-23-Aug@10-04.mat
- data/bubble-data-experiment-1+2/RK-nf-2-0-22-Aug@12-24.mat
- data/bubble-data-experiment-1+2/RK-nf-2-0-23-Aug@11-44.mat
- data/bubble-data-experiment-1+2/RK-rf-0-0-22-Aug@12-44.mat
- data/bubble-data-experiment-1+2/RK-rf-0-0-23-Aug@12-12.mat
- data/bubble-data-experiment-1+2/RK-rf-2-0-22-Aug@13-03.mat
- data/bubble-data-experiment-1+2/RK-rf-2-0-30-Aug@11-15.mat
- data/bubble-data-experiment-1+2/RK-sf-0-0-22-Aug@10-54.mat
- data/bubble-data-experiment-1+2/RK-sf-0-0-30-Aug@11-53.mat
- data/bubble-data-experiment-1+2/RK-sf-1-0-22-Aug@11-56.mat
- data/bubble-data-experiment-1+2/RK-sf-1-0-23-Aug@12-32.mat
- data/bubble-data-experiment-1+2/RT-0f-0-0-14-Feb@15-52.mat
- data/bubble-data-experiment-1+2/RT-0f-2-0-13-Feb@16-00.mat
- data/bubble-data-experiment-1+2/RT-0f-2-0-13-Feb@16-01.mat
- data/bubble-data-experiment-1+2/RT-nf-0-0-13-Feb@17-43.mat
- data/bubble-data-experiment-1+2/RT-nf-0-0-14-Feb@14-07.mat
- data/bubble-data-experiment-1+2/RT-nf-2-0-14-Feb@12-43.mat
- data/bubble-data-experiment-1+2/RT-nf-2-0-14-Feb@13-07.mat
- data/bubble-data-experiment-1+2/RT-rf-0-0-13-Feb@17-10.mat
- data/bubble-data-experiment-1+2/RT-rf-0-0-14-Feb@13-35.mat
- data/bubble-data-experiment-1+2/RT-rf-2-0-13-Feb@14-49.mat
- data/bubble-data-experiment-1+2/RT-rf-2-0-14-Feb@12-43.mat
- data/bubble-data-experiment-1+2/RT-sf-0-0-13-Feb@16-10.mat
- data/bubble-data-experiment-1+2/RT-sf-0-0-14-Feb@14-40.mat
- data/bubble-data-experiment-1+2/RT-sf-1-0-13-Feb@16-29.mat
- data/bubble-data-experiment-1+2/RT-sf-1-0-14-Feb@15-20.mat
- data/bubble-data-experiment-1+2/dynamic_discrimination/
- data/bubble-data-experiment-1+2/dynamic_discrimination/AL1-D4-0.mat
- data/bubble-data-experiment-1+2/dynamic_discrimination/AL2-D4-0.mat
- data/bubble-data-experiment-1+2/dynamic_discrimination/CY1-D4-0.mat
- data/bubble-data-experiment-1+2/dynamic_discrimination/CY2-D4-0.mat
- data/bubble-data-experiment-1+2/dynamic_discrimination/HI2-D4-0.mat
- data/bubble-data-experiment-1+2/dynamic_discrimination/HI3-D4-0.mat
- data/bubble-data-experiment-1+2/dynamic_discrimination/HS1-D4-0.mat
- data/bubble-data-experiment-1+2/dynamic_discrimination/HS2-D4-0.mat
- data/bubble-data-experiment-1+2/dynamic_discrimination/RK1-D4-0.mat
- data/bubble-data-experiment-1+2/dynamic_discrimination/RK2-D4-0.mat
- data/bubble-data-experiment-1+2/dynamic_discrimination/YS1-D4-0.mat
- data/bubble-data-experiment-1+2/dynamic_discrimination/YS2-D4-0.mat
- data/bubble-data-experiment-1+2/dynamic_discrimination/lz1-D4-0.mat
- data/bubble-data-experiment-1+2/dynamic_discrimination/lz2-D4-0.mat
- data/bubble-data-experiment-1+2/pre-exepriment(static_discrimination)/
- data/bubble-data-experiment-1+2/pre-exepriment(static_discrimination)/10_response.mat
- data/bubble-data-experiment-1+2/pre-exepriment(static_discrimination)/11_response.mat
- data/bubble-data-experiment-1+2/pre-exepriment(static_discrimination)/12_response.mat
- data/bubble-data-experiment-1+2/pre-exepriment(static_discrimination)/13_response.mat
- data/bubble-data-experiment-1+2/pre-exepriment(static_discrimination)/14_response.mat
- data/bubble-data-experiment-1+2/pre-exepriment(static_discrimination)/15_response.mat
- data/bubble-data-experiment-1+2/pre-exepriment(static_discrimination)/16_response.mat
- data/bubble-data-experiment-1+2/pre-exepriment(static_discrimination)/17_response.mat
- data/bubble-data-experiment-1+2/pre-exepriment(static_discrimination)/18_response.mat
- data/bubble-data-experiment-1+2/pre-exepriment(static_discrimination)/1_response.mat
- data/bubble-data-experiment-1+2/pre-exepriment(static_discrimination)/2_response.mat
- data/bubble-data-experiment-1+2/pre-exepriment(static_discrimination)/3_response.mat
- data/bubble-data-experiment-1+2/pre-exepriment(static_discrimination)/4_response.mat
- data/bubble-data-experiment-1+2/pre-exepriment(static_discrimination)/5_response.mat
- data/bubble-data-experiment-1+2/pre-exepriment(static_discrimination)/6_response.mat
- data/bubble-data-experiment-1+2/pre-exepriment(static_discrimination)/7_response.mat
- data/bubble-data-experiment-1+2/pre-exepriment(static_discrimination)/8_response.mat
- data/bubble-data-experiment-1+2/pre-exepriment(static_discrimination)/9_response.mat
- data/bubble-data-supplement_experiment/
- data/bubble-data-supplement_experiment/CY-0f-2-0-12-Apr@13-44.mat
- data/bubble-data-supplement_experiment/CY-0f-2-0-12-Apr@14-55.mat
- data/bubble-data-supplement_experiment/CY-0f-2-0-28-Aug@19-51.mat
- data/bubble-data-supplement_experiment/CY-0f-2-0-28-Aug@20-48.mat
- data/bubble-data-supplement_experiment/CY-bf-2-0-12-Apr@12-17.mat
- data/bubble-data-supplement_experiment/CY-bf-2-0-12-Apr@14-13.mat
- data/bubble-data-supplement_experiment/CY-df-2-0-28-Aug@19-33.mat
- data/bubble-data-supplement_experiment/CY-df-2-0-28-Aug@20-28.mat
- data/bubble-data-supplement_experiment/CY-lf-2-0-24-Mar@11-32.mat
- data/bubble-data-supplement_experiment/CY-lf-2-0-24-Mar@12-13.mat
- data/bubble-data-supplement_experiment/CY-sf-2-0-24-Mar@11-13.mat
- data/bubble-data-supplement_experiment/CY-sf-2-0-24-Mar@12-27.mat
- data/bubble-data-supplement_experiment/CY-tf-2-0-12-Apr@12-37.mat
- data/bubble-data-supplement_experiment/CY-tf-2-0-12-Apr@13-52.mat
- data/bubble-data-supplement_experiment/CY-xf-2-0-12-Apr@12-58.mat
- data/bubble-data-supplement_experiment/CY-xf-2-0-12-Apr@13-23.mat
- data/bubble-data-supplement_experiment/CY1-UE-0.mat
- data/bubble-data-supplement_experiment/CY3-UE-0.mat
- data/bubble-data-supplement_experiment/HS-0f-2-0-11-Apr@14-27.mat
- data/bubble-data-supplement_experiment/HS-0f-2-0-21-Mar@18-00.mat
- data/bubble-data-supplement_experiment/HS-bf-2-0-11-Apr@14-46.mat
- data/bubble-data-supplement_experiment/HS-bf-2-0-11-Apr@16-57.mat
- data/bubble-data-supplement_experiment/HS-df-2-0-11-Apr@13-21.mat
- data/bubble-data-supplement_experiment/HS-df-2-0-11-Apr@17-44.mat
- data/bubble-data-supplement_experiment/HS-lf-2-0-21-Mar@16-48.mat
- data/bubble-data-supplement_experiment/HS-lf-2-0-21-Mar@17-23.mat
- data/bubble-data-supplement_experiment/HS-sf-2-0-21-Mar@16-18.mat
- data/bubble-data-supplement_experiment/HS-sf-2-0-21-Mar@17-49.mat
- data/bubble-data-supplement_experiment/HS-tf-2-0-11-Apr@14-04.mat
- data/bubble-data-supplement_experiment/HS-tf-2-0-11-Apr@16-36.mat
- data/bubble-data-supplement_experiment/HS-xf-2-0-11-Apr@13-00.mat
- data/bubble-data-supplement_experiment/HS-xf-2-0-11-Apr@17-24.mat
- data/bubble-data-supplement_experiment/LZ-0f-2-0-12-Apr@22-22.mat
- data/bubble-data-supplement_experiment/LZ-0f-2-0-16-Apr@16-31.mat
- data/bubble-data-supplement_experiment/LZ-bf-2-0-12-Apr@22-02.mat
- data/bubble-data-supplement_experiment/LZ-bf-2-0-12-Apr@23-17.mat
- data/bubble-data-supplement_experiment/LZ-df-2-0-12-Apr@18-13.mat
- data/bubble-data-supplement_experiment/LZ-df-2-0-16-Apr@11-37.mat
- data/bubble-data-supplement_experiment/LZ-lf-2-0-16-Apr@14-07.mat
- data/bubble-data-supplement_experiment/LZ-lf-2-0-16-Apr@20-08.mat
- data/bubble-data-supplement_experiment/LZ-sf-2-0-16-Apr@14-36.mat
- data/bubble-data-supplement_experiment/LZ-sf-2-0-16-Apr@20-54.mat
- data/bubble-data-supplement_experiment/LZ-xf-2-0-12-Apr@20-33.mat
- data/bubble-data-supplement_experiment/LZ-xf-2-0-12-Apr@22-35.mat
- data/bubble-data-supplement_experiment/LZ1-UE-0.mat
- data/bubble-data-supplement_experiment/LZ2-UE-0.mat
- data/bubble-data-supplement_experiment/QJ-0f-2-0-02-Sep@18-59.mat
- data/bubble-data-supplement_experiment/QJ-0f-2-0-02-Sep@19-06.mat
- data/bubble-data-supplement_experiment/QJ-0f-2-0-06-Aug@14-48.mat
- data/bubble-data-supplement_experiment/QJ-0f-2-0-07-Aug@11-50.mat
- data/bubble-data-supplement_experiment/QJ-bf-2-0-06-Aug@10-46.mat
- data/bubble-data-supplement_experiment/QJ-bf-2-0-06-Aug@12-04.mat
- data/bubble-data-supplement_experiment/QJ-df-2-0-02-Sep@18-40.mat
- data/bubble-data-supplement_experiment/QJ-df-2-0-02-Sep@19-45.mat
- data/bubble-data-supplement_experiment/QJ-lf-2-0-06-Aug@11-44.mat
- data/bubble-data-supplement_experiment/QJ-lf-2-0-07-Aug@11-26.mat
- data/bubble-data-supplement_experiment/QJ-sf-2-0-06-Aug@15-15.mat
- data/bubble-data-supplement_experiment/QJ-sf-2-0-07-Aug@13-47.mat
- data/bubble-data-supplement_experiment/QJ-tf-2-0-06-Aug@11-05.mat
- data/bubble-data-supplement_experiment/QJ-tf-2-0-07-Aug@13-25.mat
- data/bubble-data-supplement_experiment/QJ-xf-2-0-06-Aug@14-28.mat
- data/bubble-data-supplement_experiment/QJ-xf-2-0-07-Aug@14-15.mat
- data/bubble-data-supplement_experiment/QJ1-UE-0.mat
- data/bubble-data-supplement_experiment/QJ2-UE-0.mat
- data/bubble-data-supplement_experiment/YS-0f-2-0-17-Apr@14-43.mat
- data/bubble-data-supplement_experiment/YS-0f-2-0-17-Apr@16-28.mat
- data/bubble-data-supplement_experiment/YS-bf-2-0-17-Apr@15-02.mat
- data/bubble-data-supplement_experiment/YS-bf-2-0-17-Apr@16-07.mat
- data/bubble-data-supplement_experiment/YS-df-2-0-17-Apr@13-42.mat
- data/bubble-data-supplement_experiment/YS-df-2-0-17-Apr@14-03.mat
- data/bubble-data-supplement_experiment/YS-lf-2-0-17-Apr@20-54.mat
- data/bubble-data-supplement_experiment/YS-lf-2-0-17-Apr@21-43.mat
- data/bubble-data-supplement_experiment/YS-sf-2-0-17-Apr@21-24.mat
- data/bubble-data-supplement_experiment/YS-sf-2-0-17-Apr@22-04.mat
- data/bubble-data-supplement_experiment/YS-tf-2-0-17-Apr@13-22.mat
- data/bubble-data-supplement_experiment/YS-tf-2-0-17-Apr@16-41.mat
- data/bubble-data-supplement_experiment/YS-xf-2-0-17-Apr@14-23.mat
- data/bubble-data-supplement_experiment/YS-xf-2-0-17-Apr@15-48.mat
- data/bubble-data-supplement_experiment/YS1-UE-0.mat
- data/bubble-data-supplement_experiment/YS2-UE-0.mat
- data/bubble-data-supplement_experiment/ZP-0f-2-0-22-Sep@15-09.mat
- data/bubble-data-supplement_experiment/ZP-0f-2-0-23-Sep@20-17.mat
- data/bubble-data-supplement_experiment/ZP-bf-2-0-22-Sep@15-43.mat
- data/bubble-data-supplement_experiment/ZP-bf-2-0-23-Sep@19-17.mat
- data/bubble-data-supplement_experiment/ZP-df-2-0-22-Sep@20-43.mat
- data/bubble-data-supplement_experiment/ZP-df-2-0-23-Sep@16-09.mat
- data/bubble-data-supplement_experiment/ZP-lf-2-0-22-Sep@15-24.mat
- data/bubble-data-supplement_experiment/ZP-lf-2-0-22-Sep@17-31.mat
- data/bubble-data-supplement_experiment/ZP-sf-2-0-22-Sep@14-54.mat
- data/bubble-data-supplement_experiment/ZP-sf-2-0-23-Sep@16-38.mat
- data/bubble-data-supplement_experiment/ZP-tf-2-0-22-Sep@20-00.mat
- data/bubble-data-supplement_experiment/ZP-tf-2-0-23-Sep@20-24.mat
- data/bubble-data-supplement_experiment/ZP-xf-2-0-22-Sep@16-31.mat
- data/bubble-data-supplement_experiment/ZP-xf-2-0-23-Sep@19-58.mat
- data/bubble-data-supplement_experiment/ZP2-UE-0.mat
- data/bubble-data-supplement_experiment/ZP3-UE-0.mat
- data/bubble-data-supplement_experiment/yt-0f-2-0-13-Apr@11-32.mat
- data/bubble-data-supplement_experiment/yt-0f-2-0-16-Apr@13-36.mat
- data/bubble-data-supplement_experiment/yt-bf-2-0-13-Apr@13-14.mat
- data/bubble-data-supplement_experiment/yt-bf-2-0-13-Apr@13-35.mat
- data/bubble-data-supplement_experiment/yt-df-2-0-13-Apr@12-35.mat
- data/bubble-data-supplement_experiment/yt-df-2-0-13-Apr@12-54.mat
- data/bubble-data-supplement_experiment/yt-lf-2-0-15-Apr@12-06.mat
- data/bubble-data-supplement_experiment/yt-lf-2-0-16-Apr@13-00.mat
- data/bubble-data-supplement_experiment/yt-sf-2-0-15-Apr@13-13.mat
- data/bubble-data-supplement_experiment/yt-sf-2-0-16-Apr@13-18.mat
- data/bubble-data-supplement_experiment/yt-tf-2-0-13-Apr@10-16.mat
- data/bubble-data-supplement_experiment/yt-tf-2-0-13-Apr@11-09.mat
- data/bubble-data-supplement_experiment/yt-xf-2-0-13-Apr@10-49.mat
- data/bubble-data-supplement_experiment/yt-xf-2-0-13-Apr@11-45.mat
- data/control_experiment/
- data/control_experiment/adaptation/
- data/control_experiment/adaptation/AL-0f-2-0-26-Sep@18-44.mat
- data/control_experiment/adaptation/AL-0f-2-0-26-Sep@19-00.mat
- data/control_experiment/adaptation/AL-Bf-2-0-26-Sep@18-06.mat
- data/control_experiment/adaptation/AL-Bf-2-0-26-Sep@18-39.mat
- data/control_experiment/adaptation/AL-bf-2-0-26-Sep@18-51.mat
- data/control_experiment/adaptation/AL-bf-2-0-26-Sep@19-09.mat
- data/control_experiment/adaptation/CY-0f-2-0-26-Sep@10-52.mat
- data/control_experiment/adaptation/CY-0f-2-0-26-Sep@11-12.mat
- data/control_experiment/adaptation/CY-Bf-2-0-26-Sep@10-22.mat
- data/control_experiment/adaptation/CY-Bf-2-0-26-Sep@11-24.mat
- data/control_experiment/adaptation/CY-bf-2-0-26-Sep@12-56.mat
- data/control_experiment/adaptation/CY-bf-2-0-26-Sep@13-05.mat
- data/control_experiment/adaptation/LZ-Bf-2-0-29-Sep@13-29.mat
- data/control_experiment/adaptation/LZ-Bf-2-0-30-Sep@10-33.mat
- data/control_experiment/adaptation/YS-Bf-2-0-13-Oct@17-15.mat
- data/control_experiment/adaptation/YS-Bf-2-0-29-Sep@18-45.mat
- data/control_experiment/adaptation/lz-0f-2-0-29-Sep@17-46.mat
- data/control_experiment/adaptation/lz-0f-2-0-29-Sep@18-01.mat
- data/control_experiment/adaptation/lz-bf-2-0-29-Sep@18-09.mat
- data/control_experiment/adaptation/lz-bf-2-0-30-Sep@10-55.mat
- data/control_experiment/adaptation/ys-0f-2-0-29-Sep@17-42.mat
- data/control_experiment/adaptation/ys-0f-2-0-29-Sep@17-58.mat
- data/control_experiment/adaptation/ys-bf-2-0-13-Oct@21-03.mat
- data/control_experiment/adaptation/ys-bf-2-0-29-Sep@18-04.mat
- data/control_experiment/long_duration_judgement/
- data/control_experiment/long_duration_judgement/ALOV1-D4-0.mat
- data/control_experiment/long_duration_judgement/ALOV2-D4-0.mat
- data/control_experiment/long_duration_judgement/CYOV1-D4-0.mat
- data/control_experiment/long_duration_judgement/CYOV2-D4-0.mat
- data/control_experiment/long_duration_judgement/lzov2-D4-0.mat
- data/control_experiment/long_duration_judgement/lzov3-D4-0.mat
- data/control_experiment/long_duration_judgement/ysov3-D4-0.mat
- data/control_experiment/long_duration_judgement/ysov4-D4-0.mat
- data/control_experiment/short_duration_judgement/
- data/control_experiment/short_duration_judgement/ALs2-D4-0.mat
- data/control_experiment/short_duration_judgement/ALs4-D4-0.mat
- data/control_experiment/short_duration_judgement/CYs1-D4-0.mat
- data/control_experiment/short_duration_judgement/CYs2-D4-0.mat
- data/control_experiment/short_duration_judgement/YSS2-D4-0.mat
- data/control_experiment/short_duration_judgement/YSs1-D4-0.mat
- data/control_experiment/short_duration_judgement/lzs1-D4-0.mat
- data/control_experiment/short_duration_judgement/lzs2-D4-0.mat
- data/~$cc.xlsx
